# Supplementary material for: Molecular characterization of human respiratory syncytial virus in Mexico (season 2023–2024) through whole-genome sequencing
Source: Sci Rep. 2025 Jul 28;15:27382. doi: 10.1038/s41598-025-13061-9 (PMC12304177; doi:10.1038/s41598-025-13061-9)
Supplement: Supplementary file 2 — Supplementary Material 2 [file 41598_2025_13061_MOESM2_ESM.xlsx]

## Sheet: NS1 subs
	RSV A			RSV B
	Aminoacid position (NS1 protein)	Freq. (%)		Aminoacid position (NS1 protein)	Freq. (%)
	G2D	1.7		V65L	3.8		Analysis from: 59 hRSV A and 26 hRSV B sequences
	S3C	1.7		Total=1			Season: 2023–2024
	S46N	1.7
	P67L	1.7
	Total=4

## Sheet: NS2 subs
	RSV A			RSV B
	Aminoacid position (NS2 protein)	Freq. (%)		Aminoacid position (NS2 protein)	Freq. (%)
	T8A	1.69492		T4K	3.84615
	D17G	1.69492		D6N	3.84615
	D17V	1.69492		E33K	3.84615
	M18V	1.69492		D53N	3.84615
	I40V	1.69492		H71L	3.84615
	R50K	1.69492		T82A	3.84615
	L52H	1.69492		I117T	7.69231
	T58I	3.38983		Total=7
	F59I	1.69492
	F61L	1.69492
	E66K	1.69492
	N85T	1.69492
	T86A	1.69492
	K87N	1.69492
	Total=14

## Sheet: N subs
	RSV A			RSV B
	Aminoacid position (N protein)	Freq. (%)		Aminoacid position (N protein)	Freq. (%)
	L12F	1.69492		L51I	3.84615
	T24A	1.69492		A57V	3.84615
	N37D	3.38983		I80R	3.84615
	A57V	1.69492		V97I	100
	G63E	1.69492		Y100H	3.84615
	D96N	1.69492		S117A	3.84615
	T99S	1.69492		S121T	3.84615
	H100Q	1.69492		V125I	3.84615
	F111C	1.69492		L219F	3.84615
	I123V	1.69492		M138R	3.84615
	M138L	1.69492		S253A	7.69231
	E144K	1.69492		Q283H	3.84615
	E148D	1.69492		V324I	7.69231
	Y149H	1.69492		Total=13
	D152A	1.69492
	D152N	1.69492
	P154L	1.69492
	A244S	1.69492
	V262L	1.69492
	K351N	1.69492
	V352A	100
	K358T	3.38983
	E359A	1.69492
	G361V	1.69492
	V362L	1.69492
	I363L	1.69492
	N364H	1.69492
	N364T	1.69492
	Y365S	1.69492
	V367I	1.69492
	V367L	5.08475
	L368F	1.69492
	T371P	1.69492
	E373V	1.69492
	E374D	1.69492
	Total=35

## Sheet: P subs
	RSV A			RSV B
	Aminoacid position (P protein)	Freq. (%)		Aminoacid position (P protein)	Freq. (%)
	P34S	1.69492		S45A	3.84615
	L55P	98.3333		T60I	3.84615
	P65Q	3.33333		P73S	3.84615
	T69I	30		T92I	3.84615
	G74E	1.66667		V171I	3.84615
	N78Y	1.66667		A183T	3.84615
	T92M	8.33333		P218S	3.84615
	R191K	1.66667		D229G	3.84615
	S215P	1.66667		Total=8
	L216H	3.33333
	N217D	1.66667
	N217T	1.66667
	P218T	1.66667
	S237T	1.66667
	L238F	3.33333
	Total=15

## Sheet: M subs
	RSV A			RSV B
	Aminoacid position (M protein)	Freq. (%)		Aminoacid position (M protein)	Freq. (%)
	N6D	1.69492		I34V	3.84615
	D27N	1.69492		M153V	7.69231
	M43I	52.5424		Total=2
	M73L	27.1186
	V106I	1.69492
	Q221K	1.69492
	F222Y	3.38983
	V224L	1.69492
	D225E	1.69492
	D225K	1.69492
	K232Y	1.69492
	P253L	1.69492
	Total=12

## Sheet: SH subs
RSV A				RSV B
Aminoacid position (SH protein)	Freq. (%)			Aminoacid position (SH protein)	Freq. (%)
E2G	1.69492			S29F	3.84615
S11T	13.5593			M37I	3.84615
F14Y	1.69492			L44P	3.84615
I38S	3.38983			I49T	3.84615
I38T	1.69492			K53R	11.5385
V49A	3.38983			D64N	7.69231
F50Y	1.69492			Total=6
H51Q	3.38983
R61Q	1.69492
Total=9

## Sheet: G subs
	RSV A			RSV B
	Aminoacid position (G protein)	Freq. (%)		Aminoacid position (G protein)	Freq. (%)
	R8C	1.69492		V45A	3.84615
	A10T	3.38983		A74V	100
	T19N	1.69492		K85T	11.5385
	L35H	1.69492		S95L	3.84615
	S37A	1.69492		P96S	3.84615
	A39V	1.69492		V99A	3.84615
	L43I	1.69492		S100G	92.3077
	I49T	1.69492		A107T	7.69231
	I56M	1.69492		P109S	19.2308
	A57V	30.5085		I118M	3.84615
	A57T	33.8983		S119P	3.84615
	A58P	1.69492		T130I	11.5385
	V69I	1.69492		T131A	100
	P71L	96.6102		K134E	3.84615
	I76T	1.69492		G135D	3.84615
	A79V	1.69492		T136R	7.69231
	P88S	18.6441		I137T	100
	H90Y	100		T139I	34.6154
	T92S	1.69492		N144T	3.84615
	L97F	1.69492		I187V	3.84615
	S100N	33.8983		P188S	3.84615
	L101F	96.6102		T198I	11.5385
	N103T	5.08475		D213G	3.84615
	G106E	11.8644		P214S	88.4615
	T113I	10.1695		L217P	11.5385
	I114M	5.08475		P221L	88.4615
	L115P	1.69492		I227T	3.84615
	P120L	1.69492		E239G	3.84615
	S121I	1.69492		T242A	3.84615
	A122T	1.69492		T244N	3.84615
	A122V	5.08475		Q246L	3.84615
	Q127L	3.38983		V249A	3.84615
	V131D	10.1695		D251E	3.84615
	I133V	5.08475		D251N	3.84615
	I134K	100		I252T	100
	T137A	1.69492		T253A	3.84615
	Q140R	5.08475		K256D	3.84615
	L142S	57.6271		K256N	69.2308
	P143S	1.69492		T258I	3.84615
	S144I	5.08475		S265P	42.3077
	R151Q	1.69492		I268T	88.4615
	N161D	1.69492		D271N	3.84615
	F168Y	13.5593		S275P	88.4615
	S177G	5.08475		T278A	3.84615
	N178G	6.77966		T279I	11.5385
	I189T	1.69492		S283P	7.69231
	K204N	3.38983		L284I	3.84615
	P206Q	28.8136		Y285H	88.4615
	K209R	27.1186		I288T	11.5385
	T210I	6.77966		T296A	3.84615
	T211N	1.69492		T298K	3.84615
	D214Y	3.38983		P304S	11.5385
	P217S	1.69492		S307L	3.84615
	P222S	1.69492		I310T	3.84615
	G224A	3.38983		I310V	3.84615
	G224D	1.69492
	G224E	49.1525		Total=55
	G224V	45.7627
	P230S	1.69492
	P234L	1.69492
	P234S	1.69492
	T235A	1.69492
	T235I	20.339
	N237K	1.69492
	T241A	1.69492
	N242T	1.69492
	S243I	98.3051
	T245A	1.69492
	T246A	23.7288
	L248I	18.6441
	G254R	13.5593
	N255D	3.38983
	N255T	5.08475
	P256S	3.38983
	E257D	1.69492
	H258Q	6.77966
	H258R	3.38983
	T259K	1.69492
	K262E	94.9153
	E263K	1.69492
	I265L	98.3051
	H266L	6.77966
	S267P	1.69492
	T269I	1.69492
	S270P	3.38983
	E271K	3.38983
	G272S	1.69492
	Y273H	10.1695
	P274L	30.5085
	P276Q	1.69492
	P276S	1.69492
	Y280H	6.77966
	D284G	98.3051
	S294P	27.1186
	G296S	1.69492
	P298L	5.08475
	P298S	3.38983
	S299N	1.69492
	P300S	5.08475
	Q302K	1.69492
	V303A	20.339
	Y304H	62.7119
	E308K	3.38983
	L310P	20.339
	L314P	8.47458
	S315P	5.08475
	S317F	5.08475
	T319K	8.47458
	T319I	52.5424
	T320A	67.7966
	Total=110

## Sheet: F subs
RSV A			RSV B
Aminoacid position (F protein)	Freq. (%)		Aminoacid position (F protein)	Freq. (%)
L3S	3.38983		F12I	17.2414
I5V	1.69492		A19S	3.44828
L6H	1.69492		S38R	3.44828
A10T	1.69492		R42K	41.3793
T12I	13.5593		I59V	3.44828
T13A	6.77966		Q94K	3.44828
L15F	3.38983		V103A	3.44828
I59V	5.08475		T118A	6.89655
L83	1.69492		L125Q	3.44828
L93M	1.69492		Q172L	3.44828
Q94	1.69492		L173S	3.44828
L95M	1.69492		S190N	96.5517
S99N	1.69492		R191K	3.44828
A102V	1.69492		M206I	3.44828
A103T	27.1186		R209Q	6.89655
M115I	1.69492		S211N	96.5517
L119F	5.08475		S255N	3.44828
T122A	28.8136		S389P	96.5517
N124T	5.08475		K445R	3.44828
V127I	42.3729		L467F	3.44828
S146P	1.69492		V495I	3.44828
I148S	1.69492		I525V	3.44828
V154I	3.38983		A529V	3.44828
I206A	5.08475		I542V	3.44828
E236Q	1.69492		Total=24
V239I	5.08475
L258I	1.69492
N325K	1.69492
C367F	1.69492
N371S	1.69492
N380I	1.69492
V402I	1.69492
S415P	1.69492
S415A	1.69492
Y417C	1.69492
S466N	1.69492
K470R	23.7288
A518V	5.08475
T558S	1.69492
Total=39

## Sheet: M2-1 subs 
	RSV A			RSV B
	Aminoacid position (M2-1 protein)	Freq. (%)		Aminoacid position (M2-1 protein)	Freq. (%)
	K8T	1.69492		P120L	3.84615
	G13C	1.69492		I125V	3.84615
	G13S	1.69492		E136D	3.84615
	K52R	1.69492		I161K	3.84615
	A64V	1.69492		N175S	3.84615
	V77A	1.69492		I181V	3.84615
	V77I	1.69492		Total=6
	V97L	1.69492
	T104A	1.69492
	P120L	1.69492
	S170N	1.69492
	N174S	38.9831
	N175S	1.69492
	S176P	98.3051
	T180A	38.9831
	S182G	5.08475
	D183E	1.69492
	D186N	1.69492
	Total=18

## Sheet: M2-2 subs
	RSV A			RSV B
	Aminoacid position (M2-2 protein)	Freq. (%)		Aminoacid position (M2-2 protein)	Freq. (%)
	T1M	44.0678		I2T	100
	D11N	1.69492		M27T	92.3077
	D11V	3.38983		D35N	96.1538
	N18S	3.38983		I36T	3.84615
	Y26C	72.8814		C49F	96.1538
	V28I	1.69492		I54V	3.84615
	Q44R	5.08475		K63R	3.84615
	S46N	100		I87V	3.84615
	H47Y	3.38983		Total=8
	P51L	3.38983
	S62F	1.69492
	D64E	1.69492
	D64G	3.38983
	I66V	5.08475
	D67E	3.38983
	A68S	1.69492
	A68T	3.38983
	Q74H	1.69492
	H75L	1.69492
	L76P	1.69492
	T79A	10.1695
	I82T	1.69492
	T84A	1.69492
	Total=23

[truncated: 1 more sheets: L subs]
